# Supplementary material for: Stomatal CO2 responses at sub- and above-ambient CO2 levels employ different pathways in Arabidopsis
Source: Plant Physiol. 2024 Jun 4;196(1):608–20. doi: 10.1093/plphys/kiae320 (PMC11376393; doi:10.1093/plphys/kiae320)
Supplement: kiae320_Supplementary_Data [file kiae320_supplementary_data.zip]

Archive with 2 entries (2 files):
- pp.01350.2023-s03.pdf
- Supplementary Data.pdf
